# Supplementary material for: From the Physicochemical Characteristic of Novel Hesperetin Hydrazone to Its In Vitro Antimicrobial Aspects
Source: Molecules. 2022 Jan 27;27(3):845. doi: 10.3390/molecules27030845 (PMC8839478; doi:10.3390/molecules27030845)
Supplement: Supplementary file 1 [file molecules-27-00845-s001.zip]

Archive with 1 entries (1 files):
- molecules-1551714-supplementary.pdf
